# Supplementary material for: Organic Farming Enhances Diversity and Recruits Beneficial Soil Fungal Groups in Traditional Banana Plantations
Source: Microorganisms. 2024 Nov 20;12(11):2372. doi: 10.3390/microorganisms12112372 (PMC11596534; doi:10.3390/microorganisms12112372)
Supplement: Supplementary file 1 [file microorganisms-12-02372-s001.zip]

Archive with 1 entries (1 files):
- microorganisms-3272293-supplementary.pdf
